# Supplementary material for: Fecal Coprococcus, hidden behind abdominal symptoms in patients with small intestinal bacterial overgrowth
Source: J Transl Med. 2024 May 25;22:496. doi: 10.1186/s12967-024-05316-2 (PMC11128122; doi:10.1186/s12967-024-05316-2)
Supplement: Supplementary file 5 — Supplementary Material 5: Table S1. The sequencing depth among SIBO, PBT and HC groups. [file 12967_2024_5316_MOESM5_ESM.xlsx]

## Sheet: Sheet1
	Total_sequence_counts	Matched_sequence_counts
Mean	51729.4	44029.4
Standard error	1144.41	964.71
Minimum	36042	26510
Max	130498	111355
SampleID	Total_sequence_counts	Matched_sequence_counts
HC100	51559	48441
HC102	44013	34407
HC103	49000	40704
HC109	45349	36680
HC110	130498	106436
HC12	49998	38579
HC132	45632	39065
HC146	49230	41267
HC15	47215	39380
HC153	54302	46262
HC156	54505	51201
HC163	51468	41489
HC165	57749	51841
HC171	52555	42707
HC173	37534	30168
HC178	53933	41244
HC18	54438	38735
HC184	46398	40960
HC187	50423	40477
HC192	51590	45575
HC194	46955	41808
HC198	50206	43686
HC2	49072	47149
HC208	51314	42769
HC226	48630	38012
HC253	42046	41115
HC256	48252	41191
HC257	39468	33833
HC261	41005	35865
HC264	51428	42955
HC27	46835	37988
HC274	53618	39638
HC278	50748	44091
HC28	37444	33689
HC288	48972	44011
HC29	40467	39182
HC292	50549	45152
HC294	42368	39175
HC297	50531	43217
HC309	53870	40049
HC32	41452	37117
HC330	51740	42505
HC34	48083	38234
HC46	50099	38816
HC49	45858	38376
HC5	107287	85416
HC56	42683	37811
HC64	52777	46630
HC71	113465	94247
HC82	49160	48013
HC90	50846	41302
HC93	91917	77620
HC94	41083	33149
LBT108	50103	43801
LBT127	52109	50541
LBT131	53960	52703
LBT134	38323	34695
LBT136	40049	38223
LBT140	54356	38020
LBT151	55897	45941
LBT16	50553	44932
LBT162	53749	44046
LBT167	52269	42925
LBT188	46607	41007
LBT19	50944	45056
LBT203	59232	46517
LBT209	49240	47493
LBT22	106549	84196
LBT220	47829	44743
LBT224	52874	49427
LBT228	46723	46303
LBT24	56676	45033
LBT248	124383	111355
LBT252	50179	41081
LBT255	45988	44778
LBT260	54694	43085
LBT263	43097	32491
LBT268	51687	45360
LBT271	54822	43456
LBT3	63717	48070
LBT304	51636	41669
LBT311	54879	38852
LBT314	53060	49310
LBT332	38191	36730
LBT334	45303	41007
LBT54	49088	43127
LBT74	58447	44818
LBT88	53307	40501
LBT98	57491	41902
SIBO101	51654	46967
SIBO105	37781	36071
SIBO121	41099	31360
SIBO122	37619	29269
SIBO130	38490	30310
SIBO137	38710	37119
SIBO154	36405	28482
SIBO155	57164	44756
SIBO17	59509	45788
SIBO175	44359	41668
SIBO193	50919	43430
SIBO202	56963	53808
SIBO211	59149	49805
SIBO219	55292	50495
SIBO230	62319	56388
SIBO232	55547	47286
SIBO237	55741	41038
SIBO239	62666	44300
SIBO241	58015	55456
SIBO244	49219	43509
SIBO259	50068	39766
SIBO262	50953	41256
SIBO266	52276	49837
SIBO270	53852	43897
SIBO272	43484	37235
SIBO275	53653	52076
SIBO277	56400	54895
SIBO283	50600	37294
SIBO287	50537	43805
SIBO290	59582	49535
SIBO295	55479	47834
SIBO30	56188	43946
SIBO302	47052	43097
SIBO303	51000	46242
SIBO306	51957	43138
SIBO307	61502	50559
SIBO31	62183	59058
SIBO312	66752	58545
SIBO317	44215	37799
SIBO319	46862	45947
SIBO320	47958	41855
SIBO321	47848	38966
SIBO33	54096	46278
SIBO36	42173	37769
SIBO37	39892	26510
SIBO39	38013	34674
SIBO40	44696	36849
SIBO42	43817	41034
SIBO51	42958	34557
SIBO52	46148	42084
SIBO53	46869	42669
SIBO59	40156	33957
SIBO67	45284	36687
SIBO68	52236	45915
SIBO69	36042	27558
SIBO73	42601	40336
SIBO75	50772	43943
SIBO78	39727	37234
SIBO80	43337	39055
SIBO81	43988	38870
SIBO86	38478	30955
SIBO9	49821	38726
SIBO92	37110	30299
