# Supplementary material for: Fecal Coprococcus, hidden behind abdominal symptoms in patients with small intestinal bacterial overgrowth
Source: J Transl Med. 2024 May 25;22:496. doi: 10.1186/s12967-024-05316-2 (PMC11128122; doi:10.1186/s12967-024-05316-2)
Supplement: Supplementary file 7 — Supplementary Material 7: Table S3. The node information of the co-occurrence network. [file 12967_2024_5316_MOESM7_ESM.xlsx]

## Sheet: The order
The nodes were coded clockwise starting from the first blue one belonging to Firmicutes at left.
Sequence	Phylum	Genus
1	Firmicutes	Faecalibacterium
2	Firmicutes	Blautia
3	Firmicutes	Roseburia
4	Firmicutes	Lachnospiraceae_UCG.008
5	Firmicutes	Eubacterium_hallii_group
6	Firmicutes	Phascolarctobacterium
7	Firmicutes	Ruminococcaceae_UCG.002
8	Firmicutes	Lachnospira
9	Firmicutes	Subdoligranulum
10	Firmicutes	Lachnospiraceae_NK4A136_group
11	Firmicutes	Ruminococcus_1
12	Firmicutes	Ruminococcus_torques_group
13	Firmicutes	Christensenellaceae_R.7_group
14	Firmicutes	Fusicatenibacter
15	Firmicutes	Megamonas
16	Firmicutes	Anaerostipes
17	Firmicutes	Lachnoclostridium
18	Firmicutes	Coprococcus_2
19	Firmicutes	Eubacterium_eligens_group
20	Firmicutes	Dorea
21	Firmicutes	Ruminococcaceae_UCG.014
22	Firmicutes	Ruminococcaceae_UCG.013
23	Firmicutes	Eubacterium_ventriosum_group
24	Firmicutes	Ruminococcaceae_UCG.005
25	Firmicutes	Ruminococcaceae_UCG.003
26	Firmicutes	Lachnospiraceae_UCG.004
27	Firmicutes	Eubacterium_coprostanoligenes_group
28	Firmicutes	Coprococcus_3
29	Firmicutes	Ruminococcus_2
30	Firmicutes	Ruminiclostridium_5
31	Firmicutes	Ruminococcaceae_NK4A214_group
32	Firmicutes	Butyricicoccus
33	Firmicutes	Lachnospiraceae_NC2004_group
34	Firmicutes	Erysipelotrichaceae_UCG.003
35	Firmicutes	Lachnospiraceae_UCG.001
36	Firmicutes	Megasphaera
37	Firmicutes	Dialister
38	Firmicutes	Ruminiclostridium_9
39	Firmicutes	Oscillibacter
40	Firmicutes	Ruminococcus_gauvreauii_group
41	Firmicutes	Streptococcus
42	Firmicutes	Eubacterium_oxidoreducens_group
43	Firmicutes	Eubacterium_ruminantium_group
44	Firmicutes	Ruminococcaceae_UCG.004
45	Firmicutes	Eubacterium_xylanophilum_group
46	Firmicutes	Agathobacter
47	Bacteroidetes	Bacteroides
48	Bacteroidetes	Prevotella_9
49	Bacteroidetes	Alistipes
50	Bacteroidetes	Parabacteroides
51	Bacteroidetes	Paraprevotella
52	Bacteroidetes	Prevotella_7
53	Bacteroidetes	Butyricimonas
54	Bacteroidetes	Coprobacter
55	Actinobacteria	Bifidobacterium
56	Actinobacteria	Collinsella
57	Proteobacteria	Parasutterella
58	Proteobacteria	Sutterella
59	Proteobacteria	Bilophila
60	Proteobacteria	Desulfovibrio
61	Proteobacteria	Haemophilus
62	Fusobacteria	Fusobacterium
